# Supplementary material for: Type 2 Diabetes Mellitus Facilitates Shift of Adipose-Derived Stem Cells Ex Vivo Differentiation toward Osteogenesis among Patients with Obesity
Source: Life (Basel). 2022 May 6;12(5):688. doi: 10.3390/life12050688 (PMC9146836; doi:10.3390/life12050688)
Supplement: Supplementary file 1 [file life-12-00688-s001.zip]

Archive with 1 entries (1 files):
- life-1711380-supplementary.pdf
